# Supplementary material for: Landscape genomic prediction for restoration of a Eucalyptus foundation species under climate change
Source: eLife. 2018 Apr 24;7:e31835. doi: 10.7554/eLife.31835 (PMC5951681; doi:10.7554/eLife.31835)
Supplement: Supplementary file 5. [file elife-31835-supp5.csv]

Supplementary file 5: P-values of interaction term in linear model for chamber experiment
	response variable
	seedling height	total leaf length	relative height increment
maternal line	0.89	0.58	0.67
sampling site	0.63	0.51	0.53
